# Supplementary material for: Cold-Temperature Coding with Bursting and Spiking Based on TRP Channel Dynamics in Drosophila Larva Sensory Neurons
Source: Int J Mol Sci. 2023 Sep 27;24(19):14638. doi: 10.3390/ijms241914638 (PMC10572325; doi:10.3390/ijms241914638)
Supplement: Supplementary file 1 [file ijms-24-14638-s001.zip]

Archive with 1 entries (1 files):
- ijms-2463353-supplementary.pdf
